# Supplementary material for: Comparative Evaluation of Advanced Chunking for Retrieval-Augmented Generation in Large Language Models for Clinical Decision Support
Source: Bioengineering (Basel). 2025 Nov 1;12(11):1194. doi: 10.3390/bioengineering12111194 (PMC12649634; doi:10.3390/bioengineering12111194)
Supplement: Supplementary file 1 [file bioengineering-12-01194-s001.zip]

Archive with 1 entries (1 files):
- bioengineering-3917663-supplementary.pdf
